# Supplementary material for: TRPV1 inhibition overcomes cisplatin resistance by blocking autophagy-mediated hyperactivation of EGFR signaling pathway
Source: Nat Commun. 2023 May 10;14:2691. doi: 10.1038/s41467-023-38318-7 (PMC10172196; doi:10.1038/s41467-023-38318-7)
Supplement: Supplementary file 3 — Dataset 1 [file 41467_2023_38318_MOESM3_ESM.xlsx]

## Sheet: Sheet1
The CESC patient`s clinical characteristics
sampleID	additional_treatment_completion_success_outcome	chemotherapy_regimen_type	clinical_stage	neoplasm_histologic_grade	histological_type
TCGA-2W-A8YY-01	Complete Response	Cisplatin	Stage IB2	G3	Adenosquamous
TCGA-4J-AA1J-01	Complete Response		Stage IB2	G3	Cervical Squamous Cell Carcinoma
TCGA-BI-A0VR-01	Complete Response		Stage IIIB	G3	Cervical Squamous Cell Carcinoma
TCGA-BI-A0VS-01	Complete Response		Stage IB	G3	Cervical Squamous Cell Carcinoma
TCGA-BI-A20A-01	Complete Response		Stage IB1	G3	Cervical Squamous Cell Carcinoma
TCGA-C5-A0TN-01	Progressive Disease		Stage IB2	G3	Cervical Squamous Cell Carcinoma
TCGA-C5-A1BE-01	Progressive Disease	Cisplatin	Stage IB2	G2	Cervical Squamous Cell Carcinoma
TCGA-C5-A1BF-01	Progressive Disease		Stage IB	G1	Cervical Squamous Cell Carcinoma
TCGA-C5-A1BI-01	Complete Response	Cisplatin	Stage IIIB	G2	Cervical Squamous Cell Carcinoma
TCGA-C5-A1BJ-01	Complete Response		Stage IIB	G2	Cervical Squamous Cell Carcinoma
TCGA-C5-A1BK-01	Complete Response		Stage IB	G2	Cervical Squamous Cell Carcinoma
TCGA-C5-A1BL-01	Complete Response		Stage IB	G2	Cervical Squamous Cell Carcinoma
TCGA-C5-A1BM-01	Complete Response		Stage IB	G2	Cervical Squamous Cell Carcinoma
TCGA-C5-A1BN-01	Progressive Disease	Cisplatin	Stage IB2	G3	Cervical Squamous Cell Carcinoma
TCGA-C5-A1BQ-01	Complete Response	Cisplatin	Stage IIIB	G2	Cervical Squamous Cell Carcinoma
TCGA-C5-A1M5-01			Stage IB	G2	Cervical Squamous Cell Carcinoma
TCGA-C5-A1M6-01	Progressive Disease		Stage IIB	G3	Cervical Squamous Cell Carcinoma
TCGA-C5-A1M7-01	Complete Response		Stage IB	G2	Cervical Squamous Cell Carcinoma
TCGA-C5-A1M8-01	Complete Response		Stage IB1	G2	Cervical Squamous Cell Carcinoma
TCGA-C5-A1M9-01	Progressive Disease	Cisplatin	Stage IB1	G3	Endocervical Type of Adenocarcinoma
TCGA-C5-A1ME-01	Complete Response		Stage IB1	G1	Endocervical Type of Adenocarcinoma
TCGA-C5-A1MF-01	Complete Response		Stage IB2	G2	Cervical Squamous Cell Carcinoma
TCGA-C5-A1MH-01	Progressive Disease	Cisplatin	Stage IIIB	G3	Cervical Squamous Cell Carcinoma
TCGA-C5-A1MI-01	Progressive Disease	Cisplatin	Stage IB1	G2	Cervical Squamous Cell Carcinoma
TCGA-C5-A1MJ-01			Stage IB1	G2	Endocervical Type of Adenocarcinoma
TCGA-C5-A1MK-01	Progressive Disease	Carboplatin	Stage IIIB	G3	Cervical Squamous Cell Carcinoma
TCGA-C5-A1ML-01	Progressive Disease		Stage IB2	G3	Cervical Squamous Cell Carcinoma
TCGA-C5-A1MN-01		Cisplatin	Stage IIIB	G2	Cervical Squamous Cell Carcinoma
TCGA-C5-A1MP-01	Complete Response		Stage IB2	G3	Cervical Squamous Cell Carcinoma
TCGA-C5-A1MQ-01	Complete Response	Cisplatin	Stage IIA	G2	Cervical Squamous Cell Carcinoma
TCGA-C5-A2LS-01			Stage IB2	G1	Endocervical Adenocarcinoma of the Usual Type
TCGA-C5-A2LT-01	Complete Response	Cisplatin	Stage IB	G3	Cervical Squamous Cell Carcinoma
TCGA-C5-A2LV-01	Complete Response		Stage IB	G3	Cervical Squamous Cell Carcinoma
TCGA-C5-A2LX-01	Complete Response	Cisplatin	Stage IB1	G2	Cervical Squamous Cell Carcinoma
TCGA-C5-A2LY-01	Complete Response	Cisplatin	Stage IB1	G2	Cervical Squamous Cell Carcinoma
TCGA-C5-A2LZ-01	Progressive Disease		Stage IIIB	G2	Cervical Squamous Cell Carcinoma
TCGA-C5-A2M1-01	Complete Response		Stage IB1	G2	Endocervical Type of Adenocarcinoma
TCGA-C5-A2M2-01			Stage IB2	G2	Endocervical Type of Adenocarcinoma
TCGA-C5-A3HD-01	Complete Response	Cisplatin	Stage IIB	G2	Cervical Squamous Cell Carcinoma
TCGA-C5-A3HE-01			Stage IB2	G3	Cervical Squamous Cell Carcinoma
TCGA-C5-A3HF-01	Progressive Disease		Stage IB2	G2	Mucinous Adenocarcinoma of Endocervical Type
TCGA-C5-A3HL-01	Complete Response		Stage IB2	G2	Cervical Squamous Cell Carcinoma
TCGA-C5-A7CG-01	Complete Response		Stage IB	G2	Cervical Squamous Cell Carcinoma
TCGA-C5-A7CH-01	Complete Response		Stage IIB	G2	Cervical Squamous Cell Carcinoma
TCGA-C5-A7CJ-01		Cisplatin	Stage IIA	G2	Cervical Squamous Cell Carcinoma
TCGA-C5-A7CK-01		Cisplatin	Stage IVA	G2	Cervical Squamous Cell Carcinoma
TCGA-C5-A7CL-01		Cisplatin	Stage IIIB	G2	Cervical Squamous Cell Carcinoma
TCGA-C5-A7CM-01	Complete Response	Cisplatin	Stage IB2	G2	Endocervical Adenocarcinoma of the Usual Type
TCGA-C5-A7CO-01	Complete Response	Cisplatin	Stage IB2	G2	Cervical Squamous Cell Carcinoma
TCGA-C5-A7UC-01			Stage IB	G3	Cervical Squamous Cell Carcinoma
TCGA-C5-A7UE-01	Complete Response	Cisplatin	Stage IB1	G2	Cervical Squamous Cell Carcinoma
TCGA-C5-A7UH-01	Complete Response	Cisplatin	Stage IIIB	G3	Cervical Squamous Cell Carcinoma
TCGA-C5-A7UI-01			Stage IB1	G3	Cervical Squamous Cell Carcinoma
TCGA-C5-A7X3-01		Cisplatin|Other	Stage IIIB	G2	Cervical Squamous Cell Carcinoma
TCGA-C5-A7X5-01		Carboplatin|Other	Stage IVB	G3	Cervical Squamous Cell Carcinoma
TCGA-C5-A7X8-01		Cisplatin	Stage IB1	G2	Mucinous Adenocarcinoma of Endocervical Type
TCGA-C5-A7XC-01			Stage IB1	G2	Cervical Squamous Cell Carcinoma
TCGA-C5-A8XH-01			Stage IB1		Cervical Squamous Cell Carcinoma
TCGA-C5-A8XI-01			Stage IB2	G3	Cervical Squamous Cell Carcinoma
TCGA-C5-A8XJ-01	Complete Response		Stage IB		Cervical Squamous Cell Carcinoma
TCGA-C5-A8XK-01				G3	Cervical Squamous Cell Carcinoma
TCGA-C5-A8YQ-01			Stage IB1	G2	Cervical Squamous Cell Carcinoma
TCGA-C5-A8YR-01			Stage IB	G3	Cervical Squamous Cell Carcinoma
TCGA-C5-A8YT-01			Stage IB1	G3	Cervical Squamous Cell Carcinoma
TCGA-C5-A8ZZ-01			Stage IIB	G2	Cervical Squamous Cell Carcinoma
TCGA-C5-A901-01				G2	Cervical Squamous Cell Carcinoma
TCGA-C5-A902-01			Stage IB2	G3	Cervical Squamous Cell Carcinoma
TCGA-C5-A905-01			Stage IB	G2	Cervical Squamous Cell Carcinoma
TCGA-C5-A907-01	Complete Response	Cisplatin	Stage IB2	G2	Cervical Squamous Cell Carcinoma
TCGA-DG-A2KH-01			Stage IB1	GX	Adenosquamous
TCGA-DG-A2KJ-01	Complete Response		Stage IIIB	G3	Cervical Squamous Cell Carcinoma
TCGA-DG-A2KK-01	Complete Response		Stage IIIB	G3	Cervical Squamous Cell Carcinoma
TCGA-DG-A2KL-01	Complete Response		Stage IIA	G1	Cervical Squamous Cell Carcinoma
TCGA-DG-A2KM-01	Complete Response		Stage IB1	G2	Cervical Squamous Cell Carcinoma
TCGA-DR-A0ZL-01	Complete Response		Stage IB	G3	Cervical Squamous Cell Carcinoma
TCGA-DR-A0ZM-01	Complete Response	Cisplatin	Stage IIIB	G2	Cervical Squamous Cell Carcinoma
TCGA-DS-A0VK-01	Progressive Disease		Stage IB	G3	Cervical Squamous Cell Carcinoma
TCGA-DS-A0VL-01	Complete Response		Stage IB	G2	Cervical Squamous Cell Carcinoma
TCGA-DS-A0VM-01	Complete Response		Stage IB	G3	Cervical Squamous Cell Carcinoma
TCGA-DS-A0VN-01	Complete Response		Stage IB	G2	Cervical Squamous Cell Carcinoma
TCGA-DS-A1O9-01			Stage IVA	G3	Cervical Squamous Cell Carcinoma
TCGA-DS-A1OA-01		Carboplatin	Stage IB	G3	Cervical Squamous Cell Carcinoma
TCGA-DS-A1OB-01	Complete Response	Carboplatin|Other	Stage IB	G2	Cervical Squamous Cell Carcinoma
TCGA-DS-A1OC-01	Complete Response	Cisplatin|Other	Stage IB	G2	Cervical Squamous Cell Carcinoma
TCGA-DS-A1OD-01	Complete Response	Cisplatin	Stage IB1	G3	Cervical Squamous Cell Carcinoma
TCGA-DS-A3LQ-01	Complete Response	Cisplatin	Stage IIIB	G3	Cervical Squamous Cell Carcinoma
TCGA-DS-A5RQ-01	Complete Response	Cisplatin	Stage IB1	G2	Cervical Squamous Cell Carcinoma
TCGA-DS-A7WF-01	Partial Response	Cisplatin	Stage IB2	G3	Adenosquamous
TCGA-DS-A7WH-01	Complete Response	Cisplatin	Stage IB1	G2	Mucinous Adenocarcinoma of Endocervical Type
TCGA-DS-A7WI-01	Complete Response	Cisplatin	Stage IIA2	G2	Cervical Squamous Cell Carcinoma
TCGA-EA-A1QS-01	Complete Response		Stage IB1	G2	Cervical Squamous Cell Carcinoma
TCGA-EA-A1QT-01	Complete Response		Stage IB	G2	Cervical Squamous Cell Carcinoma
TCGA-EA-A3HQ-01	Complete Response		Stage II	G2	Cervical Squamous Cell Carcinoma
TCGA-EA-A3HR-01	Complete Response		Stage II	G2	Cervical Squamous Cell Carcinoma
TCGA-EA-A3HS-01	Complete Response		Stage IB	G1	Cervical Squamous Cell Carcinoma
TCGA-EA-A3HT-01	Complete Response		Stage IB	G1	Cervical Squamous Cell Carcinoma
TCGA-EA-A3HU-01	Complete Response		Stage II	G2	Cervical Squamous Cell Carcinoma
TCGA-EA-A3QD-01	Complete Response		Stage IIIB	G3	Cervical Squamous Cell Carcinoma
TCGA-EA-A3QE-01	Complete Response		Stage IB	G2	Cervical Squamous Cell Carcinoma
TCGA-EA-A3Y4-01	Complete Response		Stage IB	G3	Cervical Squamous Cell Carcinoma
TCGA-EA-A410-01	Complete Response		Stage IIA2	G2	Cervical Squamous Cell Carcinoma
TCGA-EA-A411-01	Complete Response		Stage IB1	G2	Cervical Squamous Cell Carcinoma
TCGA-EA-A439-01	Complete Response		Stage IIA1	G3	Cervical Squamous Cell Carcinoma
TCGA-EA-A43B-01	Complete Response		Stage IB1	G2	Cervical Squamous Cell Carcinoma
TCGA-EA-A44S-01	Stable Disease		Stage IIIB	G2	Cervical Squamous Cell Carcinoma
TCGA-EA-A4BA-01	Complete Response		Stage IB2	G2	Endocervical Type of Adenocarcinoma
TCGA-EA-A50E-01	Progressive Disease		Stage IVA	G2	Cervical Squamous Cell Carcinoma
TCGA-EA-A556-01	Complete Response		Stage IB1	G3	Endometrioid Adenocarcinoma of Endocervix
TCGA-EA-A5FO-01	Complete Response		Stage IB1	G2	Cervical Squamous Cell Carcinoma
TCGA-EA-A5O9-01	Complete Response		Stage IB2	G2	Cervical Squamous Cell Carcinoma
TCGA-EA-A5ZD-01	Complete Response		Stage IB1	G2	Cervical Squamous Cell Carcinoma
TCGA-EA-A5ZE-01	Complete Response		Stage IB1	G3	Cervical Squamous Cell Carcinoma
TCGA-EA-A5ZF-01	Complete Response		Stage IB1	G2	Cervical Squamous Cell Carcinoma
TCGA-EA-A6QX-01	Complete Response		Stage IIIB	G3	Cervical Squamous Cell Carcinoma
TCGA-EA-A78R-01	Complete Response		Stage IB1	G2	Cervical Squamous Cell Carcinoma
TCGA-EA-A97N-01			Stage IB2	G2	Cervical Squamous Cell Carcinoma
TCGA-EK-A2GZ-01			Stage IIIB	G2	Cervical Squamous Cell Carcinoma
TCGA-EK-A2H0-01	Complete Response	Cisplatin	Stage IIB	G3	Cervical Squamous Cell Carcinoma
TCGA-EK-A2H1-01		Other	Stage IB2	G3	Cervical Squamous Cell Carcinoma
TCGA-EK-A2IP-01			Stage IB1	G3	Cervical Squamous Cell Carcinoma
TCGA-EK-A2IR-01	Complete Response		Stage IB2	G3	Cervical Squamous Cell Carcinoma
TCGA-EK-A2PG-01				G3	Cervical Squamous Cell Carcinoma
TCGA-EK-A2PI-01	Complete Response		Stage IIIB	G2	Cervical Squamous Cell Carcinoma
TCGA-EK-A2PK-01			Stage IB1	G3	Cervical Squamous Cell Carcinoma
TCGA-EK-A2PL-01			Stage IIIB		Cervical Squamous Cell Carcinoma
TCGA-EK-A2PM-01			Stage IIB	G3	Cervical Squamous Cell Carcinoma
TCGA-EK-A2R7-01			Stage IB	G3	Cervical Squamous Cell Carcinoma
TCGA-EK-A2R8-01			Stage IB2	G3	Cervical Squamous Cell Carcinoma
TCGA-EK-A2R9-01			Stage IB1	G3	Cervical Squamous Cell Carcinoma
TCGA-EK-A2RA-01	Complete Response		Stage IIA2	G3	Cervical Squamous Cell Carcinoma
TCGA-EK-A2RB-01			Stage IVB	G3	Cervical Squamous Cell Carcinoma
TCGA-EK-A2RC-01			Stage IB1	G3	Cervical Squamous Cell Carcinoma
TCGA-EK-A2RE-01			Stage IIA	G2	Cervical Squamous Cell Carcinoma
TCGA-EK-A2RJ-01			Stage IB2	G3	Cervical Squamous Cell Carcinoma
TCGA-EK-A2RK-01			Stage IA2	G3	Cervical Squamous Cell Carcinoma
TCGA-EK-A2RL-01	Progressive Disease		Stage IB	G2	Endocervical Type of Adenocarcinoma
TCGA-EK-A2RM-01			Stage IB	G3	Cervical Squamous Cell Carcinoma
TCGA-EK-A2RN-01			Stage IB1	G2	Cervical Squamous Cell Carcinoma
TCGA-EK-A2RO-01			Stage IIB	G1	Cervical Squamous Cell Carcinoma
TCGA-EK-A3GJ-01			Stage IB1	G3	Cervical Squamous Cell Carcinoma
TCGA-EK-A3GK-01			Stage IB1	G3	Endocervical Type of Adenocarcinoma
TCGA-EK-A3GM-01			Stage IIA	G2	Endocervical Type of Adenocarcinoma
TCGA-EK-A3GN-01			Stage IIIB	G3	Cervical Squamous Cell Carcinoma
TCGA-EX-A1H5-01	Complete Response		Stage IIB	G3	Cervical Squamous Cell Carcinoma
TCGA-EX-A1H6-01			Stage IB1	G1	Endocervical Type of Adenocarcinoma
TCGA-EX-A3L1-01	Complete Response		Stage IIA1	G3	Cervical Squamous Cell Carcinoma
TCGA-EX-A449-01	Complete Response		Stage IVB	G1	Endocervical Type of Adenocarcinoma
TCGA-EX-A69L-01	Complete Response		Stage IB1	G3	Cervical Squamous Cell Carcinoma
TCGA-EX-A69M-01	Complete Response		Stage IB2	G3	Cervical Squamous Cell Carcinoma
TCGA-EX-A8YF-01	Progressive Disease		Stage IB1	G3	Cervical Squamous Cell Carcinoma
TCGA-FU-A23K-01	Complete Response		Stage IIIB	G3	Cervical Squamous Cell Carcinoma
TCGA-FU-A23L-01	Complete Response		Stage IIA1	G3	Cervical Squamous Cell Carcinoma
TCGA-FU-A2QG-01	Complete Response		Stage IB1	G2	Cervical Squamous Cell Carcinoma
TCGA-FU-A3EO-01	Complete Response		Stage IIB	G2	Endocervical Type of Adenocarcinoma
TCGA-FU-A3HY-01	Complete Response		Stage IB2	G2	Cervical Squamous Cell Carcinoma
TCGA-FU-A3HZ-01	Complete Response		Stage IIA2	G3	Cervical Squamous Cell Carcinoma
TCGA-FU-A3NI-01			Stage IB1	G2	Cervical Squamous Cell Carcinoma
TCGA-FU-A3TQ-01	Complete Response		Stage IIIB	G2	Cervical Squamous Cell Carcinoma
TCGA-FU-A3TX-01			Stage IB2	G3	Cervical Squamous Cell Carcinoma
TCGA-FU-A3WB-01	Complete Response		Stage IIA2	G2	Cervical Squamous Cell Carcinoma
TCGA-FU-A3YQ-01	Complete Response		Stage IB1	G1	Cervical Squamous Cell Carcinoma
TCGA-FU-A40J-01	Complete Response		Stage IIIB	G3	Endocervical Type of Adenocarcinoma
TCGA-FU-A57G-01	Complete Response		Stage IB2	G2	Endocervical Type of Adenocarcinoma
TCGA-FU-A5XV-01	Complete Response		Stage IIIB	G3	Cervical Squamous Cell Carcinoma
TCGA-FU-A770-01			Stage IIIB	G2	Endocervical Adenocarcinoma of the Usual Type
TCGA-GH-A9DA-01	Complete Response		Stage IB1	G3	Cervical Squamous Cell Carcinoma
TCGA-HG-A2PA-01	Partial Response		Stage IB2	G2	Cervical Squamous Cell Carcinoma
TCGA-HM-A3JJ-01	Progressive Disease	Cisplatin	Stage IB1	G3	Cervical Squamous Cell Carcinoma
TCGA-HM-A3JK-01	Complete Response		Stage IIA2	G3	Cervical Squamous Cell Carcinoma
TCGA-HM-A4S6-01	Complete Response		Stage IIIB	G3	Cervical Squamous Cell Carcinoma
TCGA-HM-A6W2-01	Complete Response	Cisplatin	Stage IVB	G3	Adenosquamous
TCGA-IR-A3L7-01	Complete Response		Stage IB1	G3	Cervical Squamous Cell Carcinoma
TCGA-IR-A3LA-01	Complete Response	Cisplatin|Other	Stage IB1	G3	Endometrioid Adenocarcinoma of Endocervix
TCGA-IR-A3LB-01		Cisplatin|Other	Stage IB1	G3	Endocervical Type of Adenocarcinoma
TCGA-IR-A3LC-01	Complete Response		Stage IB1	G3	Cervical Squamous Cell Carcinoma
TCGA-IR-A3LF-01	Complete Response		Stage IB1	G2	Endocervical Adenocarcinoma of the Usual Type
TCGA-IR-A3LH-01	Complete Response		Stage IIA1	G4	Cervical Squamous Cell Carcinoma
TCGA-IR-A3LI-01	Complete Response		Stage IVB	G2	Endocervical Type of Adenocarcinoma
TCGA-IR-A3LK-01	Progressive Disease		Stage IB2	G3	Cervical Squamous Cell Carcinoma
TCGA-IR-A3LL-01	Complete Response		Stage IB1	G2	Cervical Squamous Cell Carcinoma
TCGA-JW-A5VG-01	Complete Response	Cisplatin	Stage IIA	G3	Cervical Squamous Cell Carcinoma
TCGA-JW-A5VH-01	Progressive Disease	Carboplatin	Stage IVB	G2	Cervical Squamous Cell Carcinoma
TCGA-JW-A5VI-01	Partial Response	Cisplatin	Stage IIB	G3	Cervical Squamous Cell Carcinoma
TCGA-JW-A5VJ-01	Progressive Disease	Cisplatin	Stage IIB	G3	Cervical Squamous Cell Carcinoma
TCGA-JW-A5VK-01		Cisplatin	Stage IB2	G3	Cervical Squamous Cell Carcinoma
TCGA-JW-A5VL-01	Complete Response	Cisplatin	Stage IB2	G1	Cervical Squamous Cell Carcinoma
TCGA-JW-A69B-01	Complete Response	Cisplatin	Stage IB2	GX	Endocervical Type of Adenocarcinoma
TCGA-JW-A852-01	Progressive Disease	Cisplatin	Stage IIB	G2	Cervical Squamous Cell Carcinoma
TCGA-JW-AAVH-01	Complete Response		Stage IB1	G2	Cervical Squamous Cell Carcinoma
TCGA-JX-A3PZ-01			Stage IB	G2	Cervical Squamous Cell Carcinoma
TCGA-JX-A3Q0-01	Complete Response		Stage III	G2	Cervical Squamous Cell Carcinoma
TCGA-JX-A3Q8-01	Complete Response		Stage IB1	G3	Endocervical Type of Adenocarcinoma
TCGA-JX-A5QV-01	Complete Response		Stage IB1	G3	Cervical Squamous Cell Carcinoma
TCGA-LP-A4AU-01	Complete Response	Cisplatin|Other	Stage IIIB	G3	Cervical Squamous Cell Carcinoma
TCGA-LP-A4AV-01			Stage IB	G2	Cervical Squamous Cell Carcinoma
TCGA-LP-A4AW-01			Stage IA	G1	Cervical Squamous Cell Carcinoma
TCGA-LP-A4AX-01	Complete Response		Stage IB1	G3	Cervical Squamous Cell Carcinoma
TCGA-LP-A5U2-01			Stage IIIB	G3	Endocervical Adenocarcinoma of the Usual Type
TCGA-LP-A5U3-01			Stage IB1	G3	Cervical Squamous Cell Carcinoma
TCGA-LP-A7HU-01	Complete Response		Stage II	G3	Endocervical Type of Adenocarcinoma
TCGA-MA-AA3W-01	Complete Response	Cisplatin	Stage IB1	G3	Cervical Squamous Cell Carcinoma
TCGA-MA-AA3X-01	Complete Response	Cisplatin	Stage IIIB	G2	Cervical Squamous Cell Carcinoma
TCGA-MA-AA3Y-01	Complete Response		Stage IB1	G3	Cervical Squamous Cell Carcinoma
TCGA-MA-AA3Z-01	Complete Response	Cisplatin	Stage IB2	GX	Cervical Squamous Cell Carcinoma
TCGA-MA-AA41-01	Progressive Disease	Cisplatin|Carboplatin|Other|Other	Stage IIB	G2	Cervical Squamous Cell Carcinoma
TCGA-MA-AA42-01	Complete Response	Cisplatin	Stage IIB	G3	Cervical Squamous Cell Carcinoma
TCGA-MA-AA43-01	Complete Response	Cisplatin	Stage IIIB	G3	Cervical Squamous Cell Carcinoma
TCGA-MU-A51Y-01	Complete Response		Stage IIA1	G2	Cervical Squamous Cell Carcinoma
TCGA-MU-A5YI-01	Progressive Disease		Stage IA1	G2	Cervical Squamous Cell Carcinoma
TCGA-MU-A8JM-01	Complete Response		Stage IB1	G2	Cervical Squamous Cell Carcinoma
TCGA-MY-A5BD-01	Complete Response		Stage IIB	G1	Cervical Squamous Cell Carcinoma
TCGA-MY-A5BE-01	Complete Response		Stage IB1	G3	Cervical Squamous Cell Carcinoma
TCGA-MY-A5BF-01	Complete Response		Stage IIA2	G1	Cervical Squamous Cell Carcinoma
TCGA-MY-A913-01	Complete Response	Cisplatin	Stage IIA	G3	Cervical Squamous Cell Carcinoma
TCGA-PN-A8MA-01	Stable Disease	Cisplatin	Stage IIB	G3	Cervical Squamous Cell Carcinoma
TCGA-Q1-A5R1-01	Complete Response		Stage IB1	G2	Mucinous Adenocarcinoma of Endocervical Type
TCGA-Q1-A5R2-01	Complete Response	Cisplatin		G3	Cervical Squamous Cell Carcinoma
TCGA-Q1-A5R3-01	Complete Response	Cisplatin		G2	Cervical Squamous Cell Carcinoma
TCGA-Q1-A6DT-01	Progressive Disease		Stage I	GX	Cervical Squamous Cell Carcinoma
TCGA-Q1-A6DV-01	Complete Response		Stage IB1	G2	Mucinous Adenocarcinoma of Endocervical Type
TCGA-Q1-A6DW-01		Cisplatin	Stage I	GX	Cervical Squamous Cell Carcinoma
TCGA-Q1-A73O-01	Complete Response	Cisplatin	Stage IB2	GX	Cervical Squamous Cell Carcinoma
TCGA-Q1-A73P-01	Complete Response		Stage IB1	G1	Endocervical Type of Adenocarcinoma
TCGA-Q1-A73Q-01	Partial Response	Cisplatin	Stage I	GX	Cervical Squamous Cell Carcinoma
TCGA-Q1-A73R-01	Complete Response		Stage I	GX	Endocervical Type of Adenocarcinoma
TCGA-Q1-A73S-01	Complete Response	Cisplatin	Stage IB1	G2	Adenosquamous
TCGA-R2-A69V-01		Cisplatin	Stage IB	G3	Cervical Squamous Cell Carcinoma
TCGA-RA-A741-01	Complete Response	Cisplatin	Stage IIB	GX	Cervical Squamous Cell Carcinoma
TCGA-UC-A7PD-01			Stage IB	G2	Cervical Squamous Cell Carcinoma
TCGA-UC-A7PF-01			Stage IB1	G2	Cervical Squamous Cell Carcinoma
TCGA-UC-A7PG-01		Cisplatin	Stage IIIB	G1	Cervical Squamous Cell Carcinoma
TCGA-UC-A7PI-01	Complete Response		Stage IB1	G1	Endometrioid Adenocarcinoma of Endocervix
TCGA-VS-A8EB-01		Cisplatin	Stage IIIB	GX	Cervical Squamous Cell Carcinoma
TCGA-VS-A8EC-01	Complete Response		Stage IIIB	G2	Cervical Squamous Cell Carcinoma
TCGA-VS-A8EG-01	Complete Response		Stage IB1	GX	Cervical Squamous Cell Carcinoma
TCGA-VS-A8EH-01	Complete Response	Cisplatin	Stage IIIB	G2	Cervical Squamous Cell Carcinoma
TCGA-VS-A8EI-01	Complete Response	Cisplatin	Stage IIB	GX	Cervical Squamous Cell Carcinoma
TCGA-VS-A8EJ-01		Cisplatin	Stage IIB	G3	Cervical Squamous Cell Carcinoma
TCGA-VS-A8EK-01		Cisplatin	Stage IVA	G2	Cervical Squamous Cell Carcinoma
TCGA-VS-A8EL-01	Complete Response	Cisplatin	Stage IIB	G3	Cervical Squamous Cell Carcinoma
TCGA-VS-A8Q8-01			Stage IB	G2	Cervical Squamous Cell Carcinoma
TCGA-VS-A8Q9-01	Complete Response		Stage IB1	G2	Cervical Squamous Cell Carcinoma
TCGA-VS-A8QA-01	Complete Response		Stage IB1	GX	Cervical Squamous Cell Carcinoma
TCGA-VS-A8QC-01		Cisplatin	Stage IVA	G2	Cervical Squamous Cell Carcinoma
TCGA-VS-A8QF-01	Complete Response	Cisplatin	Stage IIB	G2	Cervical Squamous Cell Carcinoma
TCGA-VS-A8QH-01		Other|Other	Stage IB1	G2	Mucinous Adenocarcinoma of Endocervical Type
TCGA-VS-A8QM-01		Cisplatin|Other	Stage IVB	GX	Cervical Squamous Cell Carcinoma
TCGA-VS-A94W-01	Complete Response	Cisplatin	Stage IIB	G2	Cervical Squamous Cell Carcinoma
TCGA-VS-A94X-01		Cisplatin	Stage IIB	G2	Cervical Squamous Cell Carcinoma
TCGA-VS-A94Y-01			Stage IIB	GX	Cervical Squamous Cell Carcinoma
TCGA-VS-A94Z-01	Complete Response	Cisplatin	Stage IIB	G2	Cervical Squamous Cell Carcinoma
TCGA-VS-A950-01	Partial Response		Stage IIIA	G3	Cervical Squamous Cell Carcinoma
TCGA-VS-A952-01	Complete Response		Stage IB1	G2	Mucinous Adenocarcinoma of Endocervical Type
TCGA-VS-A953-01			Stage IVA	GX	Cervical Squamous Cell Carcinoma
TCGA-VS-A954-01	Complete Response	Cisplatin	Stage IIIB	G2	Cervical Squamous Cell Carcinoma
TCGA-VS-A957-01	Complete Response	Cisplatin	Stage IB1	G3	Cervical Squamous Cell Carcinoma
TCGA-VS-A958-01	Complete Response	Cisplatin	Stage IIB	G2	Cervical Squamous Cell Carcinoma
TCGA-VS-A959-01	Complete Response		Stage IIB	G3	Cervical Squamous Cell Carcinoma
TCGA-VS-A9U5-01	Complete Response	Cisplatin	Stage IIB	G3	Cervical Squamous Cell Carcinoma
TCGA-VS-A9U6-01	Progressive Disease	Cisplatin	Stage IVB	GX	Cervical Squamous Cell Carcinoma
TCGA-VS-A9U7-01	Complete Response	Cisplatin	Stage IB1	G3	Cervical Squamous Cell Carcinoma
TCGA-VS-A9UB-01	Complete Response	Cisplatin	Stage IIB	G3	Cervical Squamous Cell Carcinoma
TCGA-VS-A9UC-01		Cisplatin	Stage IIB	G2	Cervical Squamous Cell Carcinoma
TCGA-VS-A9UD-01		Cisplatin	Stage IIIA	G2	Cervical Squamous Cell Carcinoma
TCGA-VS-A9UH-01	Complete Response	Cisplatin	Stage IVA	GX	Cervical Squamous Cell Carcinoma
TCGA-VS-A9UI-01	Complete Response		Stage IIB	GX	Cervical Squamous Cell Carcinoma
TCGA-VS-A9UJ-01			Stage IIB	GX	Cervical Squamous Cell Carcinoma
TCGA-VS-A9UL-01			Stage IIIB	G3	Cervical Squamous Cell Carcinoma
TCGA-VS-A9UM-01		Cisplatin	Stage IVB	G2	Cervical Squamous Cell Carcinoma
TCGA-VS-A9UO-01	Complete Response	Cisplatin	Stage IIB	G2	Mucinous Adenocarcinoma of Endocervical Type
TCGA-VS-A9UP-01	Partial Response	Cisplatin	Stage IIA	G3	Mucinous Adenocarcinoma of Endocervical Type
TCGA-VS-A9UQ-01	Complete Response		Stage IB	G2	Mucinous Adenocarcinoma of Endocervical Type
TCGA-VS-A9UR-01	Progressive Disease	Cisplatin	Stage IIA	GX	Mucinous Adenocarcinoma of Endocervical Type
TCGA-VS-A9UT-01	Complete Response		Stage IB	G3	Mucinous Adenocarcinoma of Endocervical Type
TCGA-VS-A9UU-01	Complete Response	Cisplatin	Stage IIB	G1	Cervical Squamous Cell Carcinoma
TCGA-VS-A9UV-01			Stage IVA	GX	Cervical Squamous Cell Carcinoma
TCGA-VS-A9UY-01		Cisplatin	Stage IVB	G2	Cervical Squamous Cell Carcinoma
TCGA-VS-A9UZ-01	Complete Response		Stage IB1	G2	Mucinous Adenocarcinoma of Endocervical Type
TCGA-VS-A9V0-01	Complete Response	Cisplatin	Stage IB	G3	Mucinous Adenocarcinoma of Endocervical Type
TCGA-VS-A9V1-01		Cisplatin	Stage IVB	G2	Mucinous Adenocarcinoma of Endocervical Type
TCGA-VS-A9V2-01	Complete Response		Stage IB1	G2	Cervical Squamous Cell Carcinoma
TCGA-VS-A9V3-01	Stable Disease	Cisplatin	Stage IVB	G3	Cervical Squamous Cell Carcinoma
TCGA-VS-A9V4-01		Cisplatin	Stage IVA	G2	Mucinous Adenocarcinoma of Endocervical Type
TCGA-VS-A9V5-01		Carboplatin	Stage IIB	G2	Mucinous Adenocarcinoma of Endocervical Type
TCGA-VS-AA62-01		Cisplatin	Stage IIB	G2	Cervical Squamous Cell Carcinoma
TCGA-WL-A834-01	Complete Response			G3	Cervical Squamous Cell Carcinoma
TCGA-XS-A8TJ-01		Cisplatin	Stage IB1	G2	Cervical Squamous Cell Carcinoma
TCGA-ZJ-A8QO-01					Cervical Squamous Cell Carcinoma
TCGA-ZJ-A8QQ-01		Cisplatin	Stage IIB	GX	Cervical Squamous Cell Carcinoma
TCGA-ZJ-A8QR-01			Stage I	GX	Cervical Squamous Cell Carcinoma
TCGA-ZJ-AAX4-01			Stage II	G3	Cervical Squamous Cell Carcinoma
TCGA-ZJ-AAX8-01			Stage IIIB	G2	Cervical Squamous Cell Carcinoma
TCGA-ZJ-AAXA-01			Stage IB1	G2	Cervical Squamous Cell Carcinoma
TCGA-ZJ-AAXB-01			Stage IB2	G3	Endocervical Adenocarcinoma of the Usual Type
TCGA-ZJ-AAXD-01			Stage IIIB	G2	Cervical Squamous Cell Carcinoma
TCGA-ZJ-AAXF-01			Stage IIB	G3	Cervical Squamous Cell Carcinoma
TCGA-ZJ-AAXI-01			Stage IIB	G2	Cervical Squamous Cell Carcinoma
TCGA-ZJ-AAXJ-01			Stage IIB		Cervical Squamous Cell Carcinoma
TCGA-ZJ-AAXN-01			Stage IB2		Cervical Squamous Cell Carcinoma
TCGA-ZJ-AAXT-01			Stage IIIB	G2	Cervical Squamous Cell Carcinoma
