# Supplementary material for: TRPV1 inhibition overcomes cisplatin resistance by blocking autophagy-mediated hyperactivation of EGFR signaling pathway
Source: Nat Commun. 2023 May 10;14:2691. doi: 10.1038/s41467-023-38318-7 (PMC10172196; doi:10.1038/s41467-023-38318-7)
Supplement: Supplementary file 6 — Source Data [file 41467_2023_38318_MOESM6_ESM.xlsx]

## Sheet: Fig. 1a
Fig. 1a	Overall survival
Cisplatin-treated CESC				Cisplatin-untreated CESC				Dead (1)
								Live (0)
	EGFR activity score				EGFR activity score
Months	High	Low		Months	High	Low
35.5		1		7.56667		1
61.5667		0		19		1
74.2		0		3.33333		1
23.3		0		101.533		1
20.6333		0		18.1		1
149.4		0		30.2667		1
37.0667		0		53.9		0
52.7333		0		54.3333		0
9.46667		0		36.7667		0
132.933		0		114.733		0
9.56667		0		25.1667		0
84.2		0		40.7		0
32.8667		0		47.1667		0
17.7667		0		12.4		0
51.1667		0		28.7		0
24.3		0		26.7667		0
14.9333		0		13.5333		0
24.9		0		15.7667		0
56.2667		0		18.5		0
27.8		0		15.1		0
14.7333		0		131.167		0
21.9667	1			37.4		0
8.4	1			35.9333		0
16.4	1			213.6		0
39.5333	1			88.9667		0
69.8	1			31.8		0
20.1333	1			19.3		0
36.1	1			30.6333		0
47.5667	0			12.3		0
26.4333	0			175.7		0
16.1667	0			26.3667		0
15.8	0			13.2333		0
48.5333	0			41.4333		0
79.4333	0			24.9		0
8.63333	0			3.63333		0
28.7667	0			16.3667		0
41.4333	0			35.1		0
16.6333	0			12.6667		0
17.0667	0			45.7333	1
14.8	0			9.16667	1
3	0			84	1
49.0667	0			28.7	1
				21.2	1
				48.4333	1
				96.4333	0
				16.3333	0
				45.2333	0
				18.9	0
				70.4667	0
				40.1	0
				42.1	0
				36.6333	0
				68.1333	0
				26.3667	0
				79.8	0
				212.5	0
				156.467	0
				41.5333	0
				14.9	0
				64.8667	0
				16.1	0
				59.2667	0
				27.6	0
				15.1333	0
				83.2	0
				28.4667	0
				24.3333	0
				21.0667	0
				13.6667	0
				83.1	0
				46.2	0
				27.6667	0
				36.8667	0
				26.5	0
				74.4667	0
				26.2667	0

## Sheet: Fig. 1b
Fig. 1b	EGFR activity score
R	NR
532.846	741.498
472.321	577.123
692.538	558.619
642.11	751.059
335.029	673.837
529.865	873.733
840.173	624.379
491.728	868.299
402.832	685.543
463.195	672.778
644.239	909.666
516.842	637.88
560.787
613.128
621.029
361.912
706.062
849.824
656.115
619.094
292.426
527.271
563.048
561.022
866.157
773.837
588.724
632.233
660.456
785.528
663.2
667.632
740.352
895.878
619.017
500.372
603.542
698.706
530.813
554.178
643.098
585.47
753.218
596.911
572.481
561.769
610.206
535.43
682.647
610.424
944.243
850.662
651.672
568.834
666.789

## Sheet: Fig. 1c
Fig. 1c

## Sheet: Fig. 1d
Fig. 1d

## Sheet: Fig. 1e
Fig. 1e	% of apoptotic tumor cells
	Gefitinib	DMSO			Cisplatin
CaSki P	0	0.9	0.8	1.17	12.5	12.9	13.33
	10	1	1.03	1.07	12.23	14.17	14.05
CaSki CR	0	1.57	1.57	1.17	4.37	4.51	4.07
	10	2.07	1.53	1.43	10.97	11.7	11.03

## Sheet: Fig. 1f
Fig. 1f

## Sheet: Fig. 1g
Fig. 1g	% of apoptotic tumor cells
		DMSO			Cisplatin
CaSki P	siGFP	1.8	1.27	1.67	14.57	14.97	14.53
	siEGFR #1	2.53	2.17	2.8	14.47	14.43	15
	siEGFR #2	2.47	2.6	2.8	15.4	16.17	15.7
CaSki CR	siGFP	1.67	1.23	1.35	4.4	4.4	4.63
	siEGFR #1	2.33	2.13	3.01	13.87	10.97	11.87
	siEGFR #2	1.8	2.17	1.8	12.63	12.57	11.77

## Sheet: Fig. 2a
Fig. 2a	LC3B puncta per cell
CaSki P	8	11	9
CaSki CR	29	37	34

## Sheet: Fig. 2b
Fig. 2b	LC3B-2:Actin
CaSki P	1.06731	0.980769	0.951923
CaSki CR	3.49038	3.28846	3.34615
	Total LC3B:Actin
CaSki P	1.05224	0.985075	0.962687
CaSki CR	3.31343	3.02239	3.08955

## Sheet: Fig. 2c
Fig. 2c	Number of autophagic profile
CaSki P	2	3	2
CaSki CR	12	16	11

[truncated: 65 more sheets: Fig. 2d, FIg. 2e, Fig. 2f, Fig. 2g, Fig. 2h, Fig. 3a, Fig. 3b, Fig. 3c, Fig. 3d, Fig. 3e, Fig. 3f, Fig. 3g, Fig. 3h, Fig. 4a, Fig. 4b, FIg. 4c, Fig. 4d, Fig. 4e, Fig. 4f, Fig. 4g …]
